# Supplementary material for: Assessment of Motor Planning and Inhibition Performance in Non-Clinical Sample—Reliability and Factor Structure of the Tower of London and Go/No Go Computerized Tasks
Source: Brain Sci. 2021 Oct 27;11(11):1420. doi: 10.3390/brainsci11111420 (PMC8615804; doi:10.3390/brainsci11111420)
Supplement: Supplementary file 1 [file brainsci-11-01420-s001.zip]

Archive with 1 entries (1 files):
- brainsci-1411499-supplementary.pdf
